# Supplementary material for: CRISPR/Cas9-Mediated Generation of Mutant Lines in Medicago truncatula Indicates a Symbiotic Role of MtLYK10 during Nodule Formation
Source: Biology (Basel). 2024 Jan 19;13(1):53. doi: 10.3390/biology13010053 (PMC10812973; doi:10.3390/biology13010053)
Supplement: Supplementary file 1 [file biology-13-00053-s001.zip]

Archive with 1 entries (1 files):
- biology-2824480-supplementary.pdf
